# Supplementary material for: Integration of GWAS and RNA-Seq Analysis to Identify SNPs and Candidate Genes Associated with Alkali Stress Tolerance at the Germination Stage in Mung Bean
Source: Genes (Basel). 2023 Jun 19;14(6):1294. doi: 10.3390/genes14061294 (PMC10298294; doi:10.3390/genes14061294)
Supplement: Supplementary file 1 [file genes-14-01294-s001.zip]

Archive with 11 entries (10 files):
- Supplementary Materials/
- Supplementary Materials/Figure S1. Estimated population structure of the 277 mungbean accessions with values of K = 11.pdf
- Supplementary Materials/Figure S2. LD decay analysis of the 11 mungbean groups.pdf
- Supplementary Materials/Figure S3. Gene Ontology (GO) enrichment analysis of 312 alkali-response genes detected in GWAS.pdf
- Supplementary Materials/Figure S4. Validation of the 14 genes in transcriptome sequencing with qRT-PCR.pdf
- Supplementary Materials/Table S1. List of mungbean accessions used in this study.pdf
- Supplementary Materials/Table S2. The primer sequences used for qRT-PCR.pdf
- Supplementary Materials/Table S3. Phenotypic variation of GR and GI of the 277 mungbean accessions under control and alkali stress environments.pdf
- Supplementary Materials/Table S4. The 691 candidate genes related to alkali stress detected by GWAS.pdf
- Supplementary Materials/Table S5. Statistics of sequencing data quality by RNA-seq.pdf
- Supplementary Materials/Table S6. Gene Ontology (GO) analysis for 2565 DEGs.pdf
